# Supplementary material for: Electrochemical SEIRAS Analysis of Imidazole-Ring-Functionalized Self-Assembled Monolayers
Source: Materials (Basel). 2022 Oct 17;15(20):7221. doi: 10.3390/ma15207221 (PMC9610120; doi:10.3390/ma15207221)
Supplement: Supplementary file 1 [file materials-15-07221-s001.zip]

Archive with 1 entries (1 files):
- materials-1940142-supplementary.pdf
